# Supplementary material for: Effect of N-Vinyl-2-Pyrrolidone (NVP), a Bromodomain-Binding Small Chemical, on Osteoblast and Osteoclast Differentiation and Its Potential Application for Bone Regeneration
Source: Int J Mol Sci. 2021 Oct 13;22(20):11052. doi: 10.3390/ijms222011052 (PMC8541071; doi:10.3390/ijms222011052)
Supplement: Supplementary file 1 [file ijms-22-11052-s001.zip]

Archive with 1 entries (1 files):
- ijms-1360146-supplementary.pdf
